# Supplementary material for: Pre-saccadic attention relies more on suppression than does covert attention
Source: J Vis. 2023 Jan 3;23(1):1. doi: 10.1167/jov.23.1.1 (PMC9819743; doi:10.1167/jov.23.1.1)
Supplement: Supplement 1 [file jovi-23-1-1_s001.xlsx]

## Sheet: Feuil1
Subject	Number of items	Bins	Performance at primed location		Performance at non-primed location		Number of trials
			Mean	SD	Mean	SD
1	4 items	< 100	80.00	20.00	26.67	19.44	5
		> 100	94.67	2.61	38.67	2.61	75
	6 items	< 100	93.75	6.25	26.25	3.01	16
		> 100	92.22	2.84	29.33	2.00	90
2	4 items	< 100	85.71	14.29	23.81	11.98	7
		> 100	85.71	3.55	30.27	2.78	98
	6 items	< 100	88.89	6.16	22.96	2.96	27
		> 100	89.13	4.64	22.61	2.46	46
3	4 items	< 100	93.75	3.53	0.00	0.00	48
		> 100	86.67	5.12	0.74	0.74	45
	6 items	< 100	81.03	5.19	1.38	0.67	58
		> 100	60.00	16.33	2.00	2.00	10
4	4 items	< 100	0.00	0.00	0.00	0.00	1
		> 100	88.89	3.73	9.72	2.03	72
	6 items	< 100	100.00	0.00	10.00	10.00	2
		> 100	87.88	4.05	5.45	1.19	66
5	4 items	< 100	95.45	4.55	27.27	4.18	22
		> 100	83.93	4.95	27.98	2.66	56
	6 items	< 100	83.87	6.72	9.68	1.82	31
		> 100	93.02	3.93	12.09	1.51	43
6	4 items	< 100	92.11	4.43	38.60	4.45	38
		> 100	88.71	4.05	36.56	2.84	62
	6 items	< 100	65.22	10.15	23.48	4.29	23
		> 100	51.67	6.51	21.00	2.04	60
7	4 items	< 100	94.44	3.15	37.65	3.53	54
		> 100	88.89	5.31	34.26	3.11	36
	6 items	< 100	95.16	2.75	30.32	2.19	62
		> 100	86.96	7.18	33.04	3.90	23
8	4 items	< 100	88.89	11.11	29.63	3.70	9
		> 100	80.68	4.23	21.97	2.08	88
	6 items	< 100	87.50	12.50	12.50	3.66	8
		> 100	83.50	3.68	8.93	1.32	103
9	4 items	< 100	86.15	4.32	11.79	2.24	65
		> 100	76.67	7.85	11.11	3.33	30
	6 items	< 100	82.93	4.18	13.66	1.51	82
		> 100	90.00	10.00	10.00	3.33	10
10	4 items	< 100	88.24	3.94	8.33	1.76	68
		> 100	85.29	6.17	8.82	2.92	34
	6 items	< 100	85.25	4.58	7.54	1.42	61
		> 100	100.00	0.00	8.00	2.62	15
11	4 items	< 100	90.32	5.40	16.13	3.75	31
		> 100	84.06	4.44	23.19	2.69	69
	6 items	< 100	85.71	7.82	9.52	2.63	21
		> 100	73.08	6.21	5.38	1.24	52
12	4 items	< 100	77.78	14.70	18.52	5.86	9
		> 100	74.44	4.62	19.63	2.03	90
	6 items	< 100	84.62	10.42	4.62	2.43	13
		> 100	86.96	3.53	9.57	1.22	92
13	4 items	< 100	95.92	2.86	20.41	2.72	49
		> 100	93.75	3.53	22.22	3.19	48
	6 items	< 100	94.29	3.98	21.94	2.04	62
		> 100	90.32	3.79	17.14	2.34	35
14	4 items	< 100	95.45	4.55	43.94	4.59	22
		> 100	86.67	4.43	52.78	3.10	60
	6 items	< 100	90.63	5.24	31.25	2.83	32
		> 100	95.00	3.49	33.00	2.73	40
15	4 items	< 100	93.75	3.53	38.89	3.49	48
		> 100	91.49	4.11	46.81	3.61	47
	6 items	< 100	95.95	2.31	25.14	1.72	74
		> 100	90.00	5.57	27.33	2.95	30
